# Supplementary material for: Gain-of-Function Alleles in Caenorhabditis elegans Nuclear Hormone Receptor nhr-49 Are Functionally Distinct
Source: PLoS One. 2016 Sep 12;11(9):e0162708. doi: 10.1371/journal.pone.0162708 (PMC5019492; doi:10.1371/journal.pone.0162708)
Supplement: S3 Table — (XLSX) [file pone.0162708.s006.xlsx]

## Sheet: Lee et al. S3 Table
S3 Table. Docking scores and identities of top 165 ligands docked for NHR-49 WT and gof variants.
Index	Molecule	LibDockScore (Wt)	LibDockScore (E327A)	LibDockScore (V411E)	LibDockScore (S432F)	LibDockScore (P479L)	CATEGORY	MAIN_CLASS	FORMULA	LM_ID	LibDockScore	MASS	MOL_NUMBER	SYSTEMATIC_NAME	COMMON_NAME	LIPID_MAPS_URL
59	LMFA02000154	115.012	110.815	103.651	95.2522	105.662	Fatty Acyls [FA]	Octadecanoids [FA02]	C18H32O3	LMFA02000154	115.012	296.235	1711	13-hydroxy-9Z,11E-octadecadienoic acid	Coriolic acid	http://www.lipidmaps.org/data/LMSDRecord.php?LMID=LMFA02000154
77	LMFA02000228	115.012	110.815	103.651	95.2522	105.662	Fatty Acyls [FA]	Octadecanoids [FA02]	C18H32O3	LMFA02000228	115.012	296.235	1785	13S-hydroxy-9Z,11E-octadecadienoic acid	13S-HODE	http://www.lipidmaps.org/data/LMSDRecord.php?LMID=LMFA02000228
37	LMFA02000070	115.106	114.109	97.1986	94.3197	104.345	Fatty Acyls [FA]	Octadecanoids [FA02]	C18H34O4	LMFA02000070	115.106	314.246	1628	12R-hydroperoxy-13E-octadecenoic acid	12R-HpOME(13E)	http://www.lipidmaps.org/data/LMSDRecord.php?LMID=LMFA02000070
40	LMFA02000076	115.131	120.716	71.3003	107.883	106.307	Fatty Acyls [FA]	Octadecanoids [FA02]	C18H34O4	LMFA02000076	115.131	314.246	1634	10R-hydroperoxy-11Z-octadecenoic acid	10R-HpOME(11Z)	http://www.lipidmaps.org/data/LMSDRecord.php?LMID=LMFA02000076
71	LMFA02000186	115.188	111.95	103.44	98.1503	105.114	Fatty Acyls [FA]	Octadecanoids [FA02]	C18H24O3	LMFA02000186	115.188	288.173	1743	8-hydroxy-13,17-octadecadiene-9,11-diynoic acid	-	http://www.lipidmaps.org/data/LMSDRecord.php?LMID=LMFA02000186
63	LMFA02000162	115.254	115.987	101.403	103.6	113.825	Fatty Acyls [FA]	Octadecanoids [FA02]	C18H34O4	LMFA02000162	115.254	314.246	1719	9,13-dihydroxy-10-octadecenoic acid	9,13-DiHOME(10)	http://www.lipidmaps.org/data/LMSDRecord.php?LMID=LMFA02000162
109	LMFA08030007	115.31	120.497	107.246	113.095	117.228	Fatty Acyls [FA]	Fatty amides [FA08]	C18H31NO4	LMFA08030007	115.31	325.225	3294	N-(3-hydroxy-7Z-tetradecenoyl)-homoserine lactone	-	http://www.lipidmaps.org/data/LMSDRecord.php?LMID=LMFA08030007
10	LMFA01120006	115.45	125.879	106.281	94.2298	99.7343	Fatty Acyls [FA]	Fatty Acids and Conjugates [FA01]	C18H31NO4	LMFA01120006	115.45	325.225	1435	12-nitro-9E,11Z-octadecadienoic acid	12-NO2-CLA	http://www.lipidmaps.org/data/LMSDRecord.php?LMID=LMFA01120006
90	LMFA03010139	115.481	121.084	109.734	112.24	111.6	Fatty Acyls [FA]	Eicosanoids [FA03]	C16H26O7	LMFA03010139	115.481	330.168	1880	9S,11R-dihydroxy-15-oxo-2,3,4,5-tetranor-prostan-1,20-dioic acid	Tetranor-PGFM	http://www.lipidmaps.org/data/LMSDRecord.php?LMID=LMFA03010139
1	LMFA01090058	115.497	116.912	72.7929	76.3762	106.337	Fatty Acyls [FA]	Fatty Acids and Conjugates [FA01]	C18H35ClO3	LMFA01090058	115.497	334.228	1314	11-chloro-12-hydroxy-octadecanoic acid	-	http://www.lipidmaps.org/data/LMSDRecord.php?LMID=LMFA01090058
27	LMFA02000038	115.509	110.859	103.126	96.7396	104.228	Fatty Acyls [FA]	Octadecanoids [FA02]	C18H32O3	LMFA02000038	115.509	296.235	1597	(+/-)-12(13)-epoxy-9Z-octadecenoic acid	12(13)-EpOME	http://www.lipidmaps.org/data/LMSDRecord.php?LMID=LMFA02000038
84	LMFA02000278	115.526	117.84	102.73	97.8793	111.591	Fatty Acyls [FA]	Octadecanoids [FA02]	C18H32O4	LMFA02000278	115.526	312.23	1831	9,10-epoxy-13-hydroxy-11-octadecenoic acid	-	http://www.lipidmaps.org/data/LMSDRecord.php?LMID=LMFA02000278
99	LMFA07070006	115.535	115.496	109.567	103.042	113.028	Fatty Acyls [FA]	Fatty esters [FA07]	C17H33NO4	LMFA07070006	115.535	315.241	3181	O-decanoyl-R-carnitine	-	http://www.lipidmaps.org/data/LMSDRecord.php?LMID=LMFA07070006
102	LMFA07070059	115.535	115.496	109.567	103.042	113.028	Fatty Acyls [FA]	Fatty esters [FA07]	C17H33NO4	LMFA07070059	115.535	315.241	3203	3-(decanoyloxy)-4-(trimethylazaniumyl)butanoate	Decanoylcarnitine	http://www.lipidmaps.org/data/LMSDRecord.php?LMID=LMFA07070059
21	LMFA02000020	115.539	120.121	103.377	102.186	117.79	Fatty Acyls [FA]	Octadecanoids [FA02]	C18H30O4	LMFA02000020	115.539	310.214	1584	9S-hydroxy-12R,13S-epoxy-10E,15Z-octadecadienoic acid	9H-12(13)-EpODE	http://www.lipidmaps.org/data/LMSDRecord.php?LMID=LMFA02000020
79	LMFA02000249	115.598	119.147	105.162	106.484	116.266	Fatty Acyls [FA]	Octadecanoids [FA02]	C18H32O4	LMFA02000249	115.598	312.23	1802	10-oxo-13-hydroxy-11-octadecenoic acid	-	http://www.lipidmaps.org/data/LMSDRecord.php?LMID=LMFA02000249
98	LMFA07010692	115.627	113.891	107.267	106.003	111.361	Fatty Acyls [FA]	Fatty esters [FA07]	C17H30O5	LMFA07010692	115.627	314.209	2893	2S-hydroxy-3-(10Z-tetradecenoyloxy)-propanoic acid	-	http://www.lipidmaps.org/data/LMSDRecord.php?LMID=LMFA07010692
8	LMFA01120004	115.653	116.332	94.9913	115.618	101.495	Fatty Acyls [FA]	Fatty Acids and Conjugates [FA01]	C18H33NO4	LMFA01120004	115.653	327.241	1433	9-nitro-9E-octadecenoic acid	-	http://www.lipidmaps.org/data/LMSDRecord.php?LMID=LMFA01120004
38	LMFA02000072	115.778	117.6	107.01	102.57	105.498	Fatty Acyls [FA]	Octadecanoids [FA02]	C18H34O4	LMFA02000072	115.778	314.246	1630	14R-hydroperoxy-12E-octadecenoic acid	14R-HpOME(12E)	http://www.lipidmaps.org/data/LMSDRecord.php?LMID=LMFA02000072
3	LMFA01090084	115.779	109.448	103.67	87.8021	103.209	Fatty Acyls [FA]	Fatty Acids and Conjugates [FA01]	C18H34Br2O2	LMFA01090084	115.779	440.093	1338	9,10-dibromo-octadecanoic acid	9,10-dibromo-stearic acid	http://www.lipidmaps.org/data/LMSDRecord.php?LMID=LMFA01090084
52	LMFA02000115	115.852	119.254	88.4731	88.0851	107.979	Fatty Acyls [FA]	Octadecanoids [FA02]	C18H32O4	LMFA02000115	115.852	312.23	1672	11S-hydroperoxy-9Z,12Z-octadecadienoic acid	11S-HpODE	http://www.lipidmaps.org/data/LMSDRecord.php?LMID=LMFA02000115
83	LMFA02000277	115.881	115.885	108.537	99.1577	106.601	Fatty Acyls [FA]	Octadecanoids [FA02]	C18H32O4	LMFA02000277	115.881	312.23	1830	9,10-epoxy-11-hydroxy-12-octadecenoic acid	-	http://www.lipidmaps.org/data/LMSDRecord.php?LMID=LMFA02000277
26	LMFA02000034	115.91	116.275	107.122	92.7375	113.034	Fatty Acyls [FA]	Octadecanoids [FA02]	C18H32O4	LMFA02000034	115.91	312.23	1593	13S-hydroperoxy-9Z,11E-octadecadienoic acid	13S-HpODE	http://www.lipidmaps.org/data/LMSDRecord.php?LMID=LMFA02000034
30	LMFA02000047	115.912	116.815	110.116	95.4669	106.857	Fatty Acyls [FA]	Octadecanoids [FA02]	C18H32O4	LMFA02000047	115.912	312.23	1606	(+/-)-15,16-dihydroxy-9Z,12Z-octadecadienoic acid	alpha-15,16-DiHODE	http://www.lipidmaps.org/data/LMSDRecord.php?LMID=LMFA02000047
107	LMFA08020199	115.918	118.575	101.26	106.584	109.696	Fatty Acyls [FA]	Fatty amides [FA08]	C15H22NO6P	LMFA08020199	115.918	343.118	3284	4-({(1R)-1-[(R)-hydroxy(phenoxy)phosphoryl]pentyl}amino)-4-oxobutanoic acid	phenyl [1-(N-succinylamino)pentyl]phosphonate	http://www.lipidmaps.org/data/LMSDRecord.php?LMID=LMFA08020199
44	LMFA02000103	115.933	118.226	112.15	108.952	114.482	Fatty Acyls [FA]	Octadecanoids [FA02]	C18H32O4	LMFA02000103	115.933	312.23	1660	8-hydroperoxy-9,12-octadecadienoic acid	8-HpODE	http://www.lipidmaps.org/data/LMSDRecord.php?LMID=LMFA02000103
28	LMFA02000039	115.943	114.312	113.216	102.773	108.193	Fatty Acyls [FA]	Octadecanoids [FA02]	C18H30O3	LMFA02000039	115.943	294.219	1598	9(10)-epoxy-12Z,15Z-octadecadienoic acid	alpha-9(10)-EpODE	http://www.lipidmaps.org/data/LMSDRecord.php?LMID=LMFA02000039
82	LMFA02000271	115.979	110.569	84.0157	96.6832	101.225	Fatty Acyls [FA]	Octadecanoids [FA02]	C18H26O3	LMFA02000271	115.979	290.188	1824	8-oxo-9,11-octadecadiynoic acid	-	http://www.lipidmaps.org/data/LMSDRecord.php?LMID=LMFA02000271
16	LMFA02000009	116.117	120.758	115.821	113.643	117.623	Fatty Acyls [FA]	Octadecanoids [FA02]	C18H32O4	LMFA02000009	116.117	312.23	1574	9-hydroxy-10-oxo-12Z-octadecenoic acid	-	http://www.lipidmaps.org/data/LMSDRecord.php?LMID=LMFA02000009
67	LMFA02000166	116.141	114.892	105.403	100.268	109.365	Fatty Acyls [FA]	Octadecanoids [FA02]	C18H32O4	LMFA02000166	116.141	312.23	1723	8,13-dihydroxy-9,11-octadecadienoic acid	8,13-DiHODE	http://www.lipidmaps.org/data/LMSDRecord.php?LMID=LMFA02000166
29	LMFA02000046	116.195	113.711	110.546	105.156	103.7	Fatty Acyls [FA]	Octadecanoids [FA02]	C18H32O4	LMFA02000046	116.195	312.23	1605	(+/-)-12,13-dihydroxy-9Z,15Z-octadecadienoic acid	alpha-12,13-DiHODE	http://www.lipidmaps.org/data/LMSDRecord.php?LMID=LMFA02000046
68	LMFA02000167	116.204	119.228	114.183	111.939	114.105	Fatty Acyls [FA]	Octadecanoids [FA02]	C18H32O4	LMFA02000167	116.204	312.23	1724	9,14-dihydroxy-10,12-octadecadienoic acid	9,14-DiHODE	http://www.lipidmaps.org/data/LMSDRecord.php?LMID=LMFA02000167
113	LMFA13010150	116.231	121.803	106.325	96.1996	111.092	Fatty Acyls [FA]	Fatty acyl glycosides [FA13]	C16H30O8	LMFA13010150	116.231	350.194	3772	methyl 9-(alpha-D-galactopyranosyloxy)nonanoate	methyl 9-(alpha-D-galactosyloxy)nonanoate	http://www.lipidmaps.org/data/LMSDRecord.php?LMID=LMFA13010150
56	LMFA02000139	116.256	117.626	87.7144	86.2673	106.205	Fatty Acyls [FA]	Octadecanoids [FA02]	C18H36O4	LMFA02000139	116.256	316.261	1696	6,7-dihydroxy-octadecanoic acid	6,7-dihydroxy stearic acid	http://www.lipidmaps.org/data/LMSDRecord.php?LMID=LMFA02000139
95	LMFA03030003	116.349	118.375	103.144	95.0167	107.356	Fatty Acyls [FA]	Eicosanoids [FA03]	C18H30O6	LMFA03030003	116.349	342.204	1893	9S,11,15S-trihydroxy-2,3-dinor-thromboxa-5Z,13E-dien-1-oic acid	2,3-Dinor-TXB2	http://www.lipidmaps.org/data/LMSDRecord.php?LMID=LMFA03030003
106	LMFA08020079	116.367	112.222	108.648	100.379	106.023	Fatty Acyls [FA]	Fatty amides [FA08]	C18H35NO3	LMFA08020079	116.367	313.262	3259	N-hexadecanoyl-glycine	N-palmitoyl glycine	http://www.lipidmaps.org/data/LMSDRecord.php?LMID=LMFA08020079
76	LMFA02000226	116.445	114.812	109.454	107.656	108.372	Fatty Acyls [FA]	Octadecanoids [FA02]	C18H30O4	LMFA02000226	116.445	310.214	1783	7S,8S-dihydroxy-9Z,12Z,15Z-octadecatrienoic acid	7S,8S-DiHOTrE	http://www.lipidmaps.org/data/LMSDRecord.php?LMID=LMFA02000226
2	LMFA01090063	116.496	104.684				Fatty Acyls [FA]	Fatty Acids and Conjugates [FA01]	C18H32Cl4O2	LMFA01090063	116.496	420.116	1319	9,10,12,13-tetrachloro-octadecanoic acid	-	http://www.lipidmaps.org/data/LMSDRecord.php?LMID=LMFA01090063
35	LMFA02000060	116.517	116.409	106.943	101.02	107.223	Fatty Acyls [FA]	Octadecanoids [FA02]	C18H34O4	LMFA02000060	116.517	314.246	1618	7S,10S-dihydroxy-8E-octadecenoic acid	7S,10S-diHOME	http://www.lipidmaps.org/data/LMSDRecord.php?LMID=LMFA02000060
49	LMFA02000109	116.525	119.052	106.368	106.419	114.783	Fatty Acyls [FA]	Octadecanoids [FA02]	C18H30O4	LMFA02000109	116.525	310.214	1666	12-hydroperoxy-9Z,13E,15-octadecatrienoic acid	12-HpOTrE	http://www.lipidmaps.org/data/LMSDRecord.php?LMID=LMFA02000109
104	LMFA07070110	116.591	118.44	101.904	102.592	104.444	Fatty Acyls [FA]	Fatty esters [FA07]	C18H35NO4	LMFA07070110	116.591	329.257	3232	4-(trimethylazaniumyl)-3-(undecanoyloxy)butanoate	Undecanoylcarnitine	http://www.lipidmaps.org/data/LMSDRecord.php?LMID=LMFA07070110
92	LMFA03010210	116.594	119.329	113.976	111.415	115.519	Fatty Acyls [FA]	Eicosanoids [FA03]	C18H28O5	LMFA03010210	116.594	324.194	1884	2,3-dinor-9-oxo-11R,15S-dihydroxy-5Z,13E-prostadienoic acid	Dinor-PGE2	http://www.lipidmaps.org/data/LMSDRecord.php?LMID=LMFA03010210
4	LMFA01090093	116.647	115.764	89.5664	90.5902	105.131	Fatty Acyls [FA]	Fatty Acids and Conjugates [FA01]	C18H29BrO3	LMFA01090093	116.647	372.13	1341	15S-hydroxy-18-bromo-12Z,16,17S-octadecatrienoic acid	(12Z,15S,18S)-15-hydroxy-18-bromo-12,16,17-octadecatrienoic acid	http://www.lipidmaps.org/data/LMSDRecord.php?LMID=LMFA01090093
11	LMFA01170025	116.697	116.601	105.929	97.2993	105.647	Fatty Acyls [FA]	Fatty Acids and Conjugates [FA01]	C17H32O4	LMFA01170025	116.697	300.23	1483	4-methyl-hexadecanedioic acid	-	http://www.lipidmaps.org/data/LMSDRecord.php?LMID=LMFA01170025
64	LMFA02000163	116.825	116.374	111.646	96.4732	109.866	Fatty Acyls [FA]	Octadecanoids [FA02]	C18H34O4	LMFA02000163	116.825	314.246	1720	9,13-dihydroxy-11-octadecenoic acid	9,13-DiHOME(11)	http://www.lipidmaps.org/data/LMSDRecord.php?LMID=LMFA02000163
36	LMFA02000068	116.841	117.451	99.3487	107.442	107.154	Fatty Acyls [FA]	Octadecanoids [FA02]	C18H34O4	LMFA02000068	116.841	314.246	1626	13R-hydroperoxy-11E-octadecenoic acid	13R-HpOME(11E)	http://www.lipidmaps.org/data/LMSDRecord.php?LMID=LMFA02000068
41	LMFA02000078	116.921	115.078	86.1788	100.148	106.8	Fatty Acyls [FA]	Octadecanoids [FA02]	C18H34O4	LMFA02000078	116.921	314.246	1635	7-hydroperoxy-5E-octadecenoic acid	7-HpOME(5E)	http://www.lipidmaps.org/data/LMSDRecord.php?LMID=LMFA02000078
18	LMFA02000014	116.954	117.384	97.0263	95.4048	101.124	Fatty Acyls [FA]	Octadecanoids [FA02]	C18H34O5	LMFA02000014	116.954	330.241	1579	9S,12S,13S-trihydroxy-10E-octadecenoic acid	9,12,13-TriHOME	http://www.lipidmaps.org/data/LMSDRecord.php?LMID=LMFA02000014
60	LMFA02000158	117.021	116.733	105.277	97.8649	112.814	Fatty Acyls [FA]	Octadecanoids [FA02]	C18H32O4	LMFA02000158	117.021	312.23	1715	9-hydroxy-12,13-epoxy-10-octadecenoic acid	-	http://www.lipidmaps.org/data/LMSDRecord.php?LMID=LMFA02000158
17	LMFA02000011	117.03	124.167	111.443	94.8869	112.731	Fatty Acyls [FA]	Octadecanoids [FA02]	C18H34O5	LMFA02000011	117.03	330.241	1576	9S,10S,11R-trihydroxy-12Z-octadecenoic acid	-	http://www.lipidmaps.org/data/LMSDRecord.php?LMID=LMFA02000011
80	LMFA02000250	117.061	116.8	106.768	98.4028	101.651	Fatty Acyls [FA]	Octadecanoids [FA02]	C18H32O4	LMFA02000250	117.061	312.23	1803	12-oxo-13-hydroxy-9-octadecenoic acid	-	http://www.lipidmaps.org/data/LMSDRecord.php?LMID=LMFA02000250
15	LMFA02000005	117.087	119.162	93.9133	102.938	112.635	Fatty Acyls [FA]	Octadecanoids [FA02]	C18H36O5	LMFA02000005	117.087	332.256	1570	18-hydroxy-9S,10R-dihydroxy-octadecanoic acid	18-hydroxy-9S,10R-dihydroxy-stearic acid	http://www.lipidmaps.org/data/LMSDRecord.php?LMID=LMFA02000005
75	LMFA02000225	117.094	116.533	107.677	98.2447	107.358	Fatty Acyls [FA]	Octadecanoids [FA02]	C18H34O4	LMFA02000225	117.094	314.246	1782	7S,8S-dihydroxy-9Z-octadecenoic acid	7S,8S-DiHOME(9Z)	http://www.lipidmaps.org/data/LMSDRecord.php?LMID=LMFA02000225
34	LMFA02000059	117.106	121.752	106.737	106.101	111.195	Fatty Acyls [FA]	Octadecanoids [FA02]	C18H34O4	LMFA02000059	117.106	314.246	1617	10S-hydroperoxy-8E-octadecenoic acid	10S-HpOME	http://www.lipidmaps.org/data/LMSDRecord.php?LMID=LMFA02000059
54	LMFA02000119	117.106	121.752	106.737	106.101	111.195	Fatty Acyls [FA]	Octadecanoids [FA02]	C18H34O4	LMFA02000119	117.106	314.246	1676	10-hydroperoxy-8E-octadecenoic acid	10-HpOME	http://www.lipidmaps.org/data/LMSDRecord.php?LMID=LMFA02000119
111	LMFA13010039	117.166	117.194	106.498	113.734	115.258	Fatty Acyls [FA]	Fatty acyl glycosides [FA13]	C17H28O8	LMFA13010039	117.166	360.178	3765	1-O-(8R-hydroxy-8-methyl-3Z,9-decadienoyl)-beta-D-glucopyranose	-	http://www.lipidmaps.org/data/LMSDRecord.php?LMID=LMFA13010039
25	LMFA02000031	117.273	120.091	98.7141	103.083	117.632	Fatty Acyls [FA]	Octadecanoids [FA02]	C18H30O5	LMFA02000031	117.273	326.209	1591	2R-hydroperoxy-9Z,12Z,15Z-octadecatrienoic acid	2R-HpOTrE	http://www.lipidmaps.org/data/LMSDRecord.php?LMID=LMFA02000031
70	LMFA02000169	117.28	118.082	105.949	110.802	113.148	Fatty Acyls [FA]	Octadecanoids [FA02]	C18H34O5	LMFA02000169	117.28	330.241	1726	9,12,13-trihydroxy-10-octadecenoic acid	9,12,13-TriHOME(10)	http://www.lipidmaps.org/data/LMSDRecord.php?LMID=LMFA02000169
42	LMFA02000097	117.395	116.663	97.8043	101.46	105.449	Fatty Acyls [FA]	Octadecanoids [FA02]	C18H34O4	LMFA02000097	117.395	314.246	1654	6-hydroperoxy-7E-octadecenoic acid	6-HpOME(7E)	http://www.lipidmaps.org/data/LMSDRecord.php?LMID=LMFA02000097
19	LMFA02000018	117.441	122.798	114.344	108.173	118.624	Fatty Acyls [FA]	Octadecanoids [FA02]	C18H30O4	LMFA02000018	117.441	310.214	1582	9S-hydroperoxy-10E,12Z,15Z-octadecatrienoic acid	9S-HpOTrE	http://www.lipidmaps.org/data/LMSDRecord.php?LMID=LMFA02000018
12	LMFA01170029	117.472	117.864	104.342	93.9884	110.119	Fatty Acyls [FA]	Fatty Acids and Conjugates [FA01]	C18H34O4	LMFA01170029	117.472	314.246	1487	Octadecanedioic acid	Octadecanedioic acid	http://www.lipidmaps.org/data/LMSDRecord.php?LMID=LMFA01170029
69	LMFA02000168	117.493	123.3	56.6511	79.1269	112.421	Fatty Acyls [FA]	Octadecanoids [FA02]	C18H34O5	LMFA02000168	117.493	330.241	1725	9,10,13-trihydroxy-11-octadecenoic acid	9,10,13-TriHOME(11)	http://www.lipidmaps.org/data/LMSDRecord.php?LMID=LMFA02000168
24	LMFA02000030	117.511	122.184	99.9873	99.6933	116.114	Fatty Acyls [FA]	Octadecanoids [FA02]	C18H30O4	LMFA02000030	117.511	310.214	1590	15,16-epoxy-13-OH-9Z,11E-octadecadienoic acid	15,16-EpODE	http://www.lipidmaps.org/data/LMSDRecord.php?LMID=LMFA02000030
91	LMFA03010169	117.535	122.778	107.637	111.025	113.621	Fatty Acyls [FA]	Eicosanoids [FA03]	C18H30O5	LMFA03010169	117.535	326.209	1882	9-oxo-11R,15S-dihydroxy-2,3-dinor-13E-prostenoic acid	2,3-dinor-PGE1	http://www.lipidmaps.org/data/LMSDRecord.php?LMID=LMFA03010169
65	LMFA02000164	117.606	114.663	94.4815	85.7935	113.63	Fatty Acyls [FA]	Octadecanoids [FA02]	C18H34O4	LMFA02000164	117.606	314.246	1721	12,13-dihydroxy-9-octadecenoic acid	12,13-DiHOME(9)	http://www.lipidmaps.org/data/LMSDRecord.php?LMID=LMFA02000164
51	LMFA02000114	117.721	118.032	112.663	92.7653	110.444	Fatty Acyls [FA]	Octadecanoids [FA02]	C18H30O4	LMFA02000114	117.721	310.214	1671	13S-hydroperoxy-9Z,11E,14Z-octadecatrienoic acid	13S-HpOTrE	http://www.lipidmaps.org/data/LMSDRecord.php?LMID=LMFA02000114
20	LMFA02000019	117.832	119.412	112.079	102.872	114.032	Fatty Acyls [FA]	Octadecanoids [FA02]	C18H30O4	LMFA02000019	117.832	310.214	1583	9S-hydroxy-10S,11S-epoxy-12Z,15Z-octadecadienoic acid	-	http://www.lipidmaps.org/data/LMSDRecord.php?LMID=LMFA02000019
14	LMFA02000003	117.868	118.697	108.304	107.32	107.897	Fatty Acyls [FA]	Octadecanoids [FA02]	C18H34O4	LMFA02000003	117.868	314.246	1568	18-hydroxy-9R,10S-epoxy-octadecanoic acid	18-hydroxy-9R,10S-epoxy-stearic acid	http://www.lipidmaps.org/data/LMSDRecord.php?LMID=LMFA02000003
100	LMFA07070046	117.874	117.566	106.467	106.069	112.339	Fatty Acyls [FA]	Fatty esters [FA07]	C18H35NO4	LMFA07070046	117.874	329.257	3195	3-[(4,8-dimethylnonanoyl)oxy]-4-(trimethylazaniumyl)butanoate	4,8 dimethylnonanoyl carnitine	http://www.lipidmaps.org/data/LMSDRecord.php?LMID=LMFA07070046
5	LMFA01120001	118.008	115.043	101.591	104.026	111.586	Fatty Acyls [FA]	Fatty Acids and Conjugates [FA01]	C18H31NO4	LMFA01120001	118.008	325.225	1430	10-nitro,9Z,12Z-octadecadienoic acid	-	http://www.lipidmaps.org/data/LMSDRecord.php?LMID=LMFA01120001
22	LMFA02000021	118.009	120.439	105.036	98.2705	107.505	Fatty Acyls [FA]	Octadecanoids [FA02]	C18H32O5	LMFA02000021	118.009	328.225	1585	9S,10S,11R-trihydroxy-12Z,15Z-octadecadienoic acid	-	http://www.lipidmaps.org/data/LMSDRecord.php?LMID=LMFA02000021
31	LMFA02000050	118.047	119.941	111.686	102.385	108.34	Fatty Acyls [FA]	Octadecanoids [FA02]	C18H32O4	LMFA02000050	118.047	312.23	1609	(+/-)-12,13-dihydroxy-6Z,9Z-octadecadienoic acid	gamma- 12,13-DiHODE	http://www.lipidmaps.org/data/LMSDRecord.php?LMID=LMFA02000050
48	LMFA02000107	118.185	123.321			120.109	Fatty Acyls [FA]	Octadecanoids [FA02]	C18H34O6	LMFA02000107	118.185	346.236	1664	9-hydroperoxy-12,13-dihydroxy-10-octadecenoic acid	-	http://www.lipidmaps.org/data/LMSDRecord.php?LMID=LMFA02000107
88	LMFA03010032	118.263	124.41	101.684	115.517	118.278	Fatty Acyls [FA]	Eicosanoids [FA03]	C16H24O7	LMFA03010032	118.263	328.152	1878	11R-hydroxy-9,15-dioxo-2,3,4,5-tetranor-prostan-1,20-dioic acid	Tetranor-PGEM	http://www.lipidmaps.org/data/LMSDRecord.php?LMID=LMFA03010032
103	LMFA07070100	118.289	122.592	81.6363	106.872	114.614	Fatty Acyls [FA]	Fatty esters [FA07]	C17H31NO6	LMFA07070100	118.289	345.215	3226	3-[(9-carboxynonanoyl)oxy]-4-(trimethylazaniumyl)butanoate	O-sebacoylcarnitine	http://www.lipidmaps.org/data/LMSDRecord.php?LMID=LMFA07070100
45	LMFA02000104	118.311	115.377	111.276	105.23	107.396	Fatty Acyls [FA]	Octadecanoids [FA02]	C18H32O4	LMFA02000104	118.311	312.23	1661	14-hydroperoxy-9,12-octadecadienoic acid	14-HpODE	http://www.lipidmaps.org/data/LMSDRecord.php?LMID=LMFA02000104
9	LMFA01120005	118.442	121.977	92.9898	114.077	114.627	Fatty Acyls [FA]	Fatty Acids and Conjugates [FA01]	C18H31NO4	LMFA01120005	118.442	325.225	1434	9-nitro-9Z,11E-octadecadienoic acid	9-NO2-CLA	http://www.lipidmaps.org/data/LMSDRecord.php?LMID=LMFA01120005
73	LMFA02000221	118.582	128.415	95.2043	81.627	120.244	Fatty Acyls [FA]	Octadecanoids [FA02]	C18H34O5	LMFA02000221	118.582	330.241	1778	5,8,12-trihydroxy-9-octadecenoic acid	5,8,12-TriHOME(9)	http://www.lipidmaps.org/data/LMSDRecord.php?LMID=LMFA02000221
32	LMFA02000052	118.688	118.367	106.082	100.488	113.275	Fatty Acyls [FA]	Octadecanoids [FA02]	C18H30O4	LMFA02000052	118.688	310.214	1611	13S-hydroperoxy-9Z,11E,15Z-octadecatrienoic acid	13S-HpOTrE	http://www.lipidmaps.org/data/LMSDRecord.php?LMID=LMFA02000052
114	LMFA13030003	118.739	120.495	101.472	107.901	114.703	Fatty Acyls [FA]	Fatty acyl glycosides [FA13]	C16H30O7	LMFA13030003	118.739	334.199	3773	3-O-alpha-L-rhamnopyranosyl-3-hydroxydecanoic acid	-	http://www.lipidmaps.org/data/LMSDRecord.php?LMID=LMFA13030003
6	LMFA01120002	118.743	121.206	108.577	103.681	104.318	Fatty Acyls [FA]	Fatty Acids and Conjugates [FA01]	C18H31NO4	LMFA01120002	118.743	325.225	1431	12-nitro-9Z,12Z-octadecadienoic acid	-	http://www.lipidmaps.org/data/LMSDRecord.php?LMID=LMFA01120002
94	LMFA03020052	118.746	119.859				Fatty Acyls [FA]	Eicosanoids [FA03]	C17H25NO7S	LMFA03020052	118.746	387.135	1892	-	14-carboxy-15,16,17,18,19,20-hexanor-leukotriene E3	http://www.lipidmaps.org/data/LMSDRecord.php?LMID=LMFA03020052
53	LMFA02000116	118.847	118.497	98.75	92.9307	109.475	Fatty Acyls [FA]	Octadecanoids [FA02]	C18H34O4	LMFA02000116	118.847	314.246	1673	11-hydroperoxy-12Z-octadecenoic acid	11-HpOME	http://www.lipidmaps.org/data/LMSDRecord.php?LMID=LMFA02000116
61	LMFA02000159	118.866	120.297	113.657	107.316	105.02	Fatty Acyls [FA]	Octadecanoids [FA02]	C18H32O4	LMFA02000159	118.866	312.23	1716	12,13-epoxy-11-hydroxy-9-octadecenoic acid	-	http://www.lipidmaps.org/data/LMSDRecord.php?LMID=LMFA02000159
101	LMFA07070047	118.914	123.547	119.116	113.822	118.301	Fatty Acyls [FA]	Fatty esters [FA07]	C17H31NO5	LMFA07070047	118.914	329.22	3196	3-[(6-oxodecanoyl)oxy]-4-(trimethylazaniumyl)butanoate	6-Keto-decanoylcarnitine	http://www.lipidmaps.org/data/LMSDRecord.php?LMID=LMFA07070047
39	LMFA02000074	118.936	116.918	107.2	100.596	112.763	Fatty Acyls [FA]	Octadecanoids [FA02]	C18H34O4	LMFA02000074	118.936	314.246	1632	12R-hydroperoxy-13Z-octadecenoic acid	12R-HpOME(13Z)	http://www.lipidmaps.org/data/LMSDRecord.php?LMID=LMFA02000074
89	LMFA03010089	118.949	119.675	100.292	104.163	102.023	Fatty Acyls [FA]	Eicosanoids [FA03]	C18H30O6	LMFA03010089	118.949	342.204	1879	6-oxo-9S,11R,15S-trihydroxy-2,3-dinor-13E-prostaenoic acid	2,3-dinor, 6-keto-PGF1alpha	http://www.lipidmaps.org/data/LMSDRecord.php?LMID=LMFA03010089
85	LMFA02000289	119.071	121.483	99.2959	90.5644	101.673	Fatty Acyls [FA]	Octadecanoids [FA02]	C18H28O5	LMFA02000289	119.071	324.194	1840	14,18-dihydroxy-12-oxo-9E,13Z,15E-octadecatrienoic acid	Cibaric acid	http://www.lipidmaps.org/data/LMSDRecord.php?LMID=LMFA02000289
72	LMFA02000220	119.183	118.071	102.74	106.808	111.936	Fatty Acyls [FA]	Octadecanoids [FA02]	C18H32O5	LMFA02000220	119.183	328.225	1777	9,12,13-trihydroxy-10,15-octadecadienoic acid	9,12,13,TriHODE	http://www.lipidmaps.org/data/LMSDRecord.php?LMID=LMFA02000220
7	LMFA01120003	119.364	116.716	83.0602	77.1321	91.6177	Fatty Acyls [FA]	Fatty Acids and Conjugates [FA01]	C18H33NO4	LMFA01120003	119.364	327.241	1432	10-nitro-9E-octadecenoic acid	-	http://www.lipidmaps.org/data/LMSDRecord.php?LMID=LMFA01120003
66	LMFA02000165	119.392	118.29	106.15	100.559	109.639	Fatty Acyls [FA]	Octadecanoids [FA02]	C18H34O5	LMFA02000165	119.392	330.241	1722	11,12,13-trihydroxy-9-octadecenoic acid	11,12,13-TriHOME	http://www.lipidmaps.org/data/LMSDRecord.php?LMID=LMFA02000165
43	LMFA02000101	119.553	119.069	100.274	112.68	115.677	Fatty Acyls [FA]	Octadecanoids [FA02]	C18H32O4	LMFA02000101	119.553	312.23	1658	10-hydroperoxy-8E,12Z-octadecadienoic acid	10-HpODE	http://www.lipidmaps.org/data/LMSDRecord.php?LMID=LMFA02000101
55	LMFA02000137	119.675	117.663	97.279	95.7298	101.688	Fatty Acyls [FA]	Octadecanoids [FA02]	C18H36O4	LMFA02000137	119.675	316.261	1694	2,3-dihydroxy-octadecanoic acid	2,3-dihydroxy stearic acid	http://www.lipidmaps.org/data/LMSDRecord.php?LMID=LMFA02000137
13	LMFA01170055	120.262	118.727	107.69	105.088	104.121	Fatty Acyls [FA]	Fatty Acids and Conjugates [FA01]	C18H32O4	LMFA01170055	120.262	312.23	1503	9Z-Octadecenedioic acid	-	http://www.lipidmaps.org/data/LMSDRecord.php?LMID=LMFA01170055
93	LMFA03010221	120.363	123.24	110.305	107.807	114.2	Fatty Acyls [FA]	Eicosanoids [FA03]	C16H24O7	LMFA03010221	120.363	328.152	1890	9S-hydroxy-11,15-dioxo-2,3,4,5-tetranor-prostan-1,20-dioic acid	tetranor-PGDM	http://www.lipidmaps.org/data/LMSDRecord.php?LMID=LMFA03010221
78	LMFA02000248	120.513	118.489	108.94	109.88	106.164	Fatty Acyls [FA]	Octadecanoids [FA02]	C18H32O4	LMFA02000248	120.513	312.23	1801	9-oxo-13-hydroxy-11-octadecenoic acid	-	http://www.lipidmaps.org/data/LMSDRecord.php?LMID=LMFA02000248
33	LMFA02000058	120.539	117.873	113.426	103.723	114.77	Fatty Acyls [FA]	Octadecanoids [FA02]	C18H30O5	LMFA02000058	120.539	326.209	1616	9-oxo-12,13-dihydroxy-10E,15Z-octadecadienoic acid	9K,12,13-diHODE	http://www.lipidmaps.org/data/LMSDRecord.php?LMID=LMFA02000058
112	LMFA13010063	120.557	127.567	120.832	116.396	126.233	Fatty Acyls [FA]	Fatty acyl glycosides [FA13]	C12H24O11	LMFA13010063	120.557	344.132	3771	6-{[3,4,5-trihydroxy-6-(hydroxymethyl)oxan-2-yl]oxy}hexane-1,2,3,4,5-pentol	1-O-alpha-D-Glucopyranosyl-D-mannitol	http://www.lipidmaps.org/data/LMSDRecord.php?LMID=LMFA13010063
96	LMFA03110010	120.69	118.29	103.073	101.976	115.33	Fatty Acyls [FA]	Eicosanoids [FA03]	C18H30O5	LMFA03110010	120.69	326.209	1896	9S,11R,15S-trihydroxy-2,3-dinor-5Z,13E-prostadienoic acid-cyclo[8S,12R]	2,3-Dinor-8-iso-PGF2alpha	http://www.lipidmaps.org/data/LMSDRecord.php?LMID=LMFA03110010
58	LMFA02000148	121.123	117.319			110.017	Fatty Acyls [FA]	Octadecanoids [FA02]	C18H36O6	LMFA02000148	121.123	348.251	1705	9,10,12,13-tetrahydroxy-octadecanoic acid	Sativic acid	http://www.lipidmaps.org/data/LMSDRecord.php?LMID=LMFA02000148
57	LMFA02000147	121.365	118.661	113.981	95.7014	105.493	Fatty Acyls [FA]	Octadecanoids [FA02]	C18H36O5	LMFA02000147	121.365	332.256	1704	9,10,18-trihydroxy-octadecanoic acid	Phloionolic acid	http://www.lipidmaps.org/data/LMSDRecord.php?LMID=LMFA02000147
110	LMFA13010032	121.511	116.811				Fatty Acyls [FA]	Fatty acyl glycosides [FA13]	C18H28O9	LMFA13010032	121.511	388.173	3762	(1R,2S)-3-oxo-2-(5'-O-beta-D-glucopyranosyloxy-2'Z-pentenyl)-cyclopentaneacetic acid	Tuberonic acid glucoside	http://www.lipidmaps.org/data/LMSDRecord.php?LMID=LMFA13010032
46	LMFA02000105	121.797	121.99	105.321	105.551	111.262	Fatty Acyls [FA]	Octadecanoids [FA02]	C18H32O5	LMFA02000105	121.797	328.225	1662	9-hydroperoxy-12,13-epoxy-10-octadecenoic acid	-	http://www.lipidmaps.org/data/LMSDRecord.php?LMID=LMFA02000105
86	LMFA02020014	121.99	131.599	63.8517			Fatty Acyls [FA]	Octadecanoids [FA02]	C18H30O9	LMFA02020014	121.99	390.189	1870	{(1R,2R)-2-[4-(beta-D-glucopyranosyloxy)pentyl]-3-oxocyclopentyl}acetic acid	(-)-11-hydroxy-9,10-dihydrojasmonic acid 11-beta-D-glucoside	http://www.lipidmaps.org/data/LMSDRecord.php?LMID=LMFA02020014
87	LMFA02020206	121.99	124.179			96.6636	Fatty Acyls [FA]	Octadecanoids [FA02]	C18H30O9	LMFA02020206	121.99	390.189	1876	{(1R,2R)-2-[4-(beta-D-glucopyranosyloxy)pentyl]-3-oxocyclopentyl}acetic acid	(-)-11-hydroxy-9,10-dihydrojasmonic acid 11-beta-D-glucoside	http://www.lipidmaps.org/data/LMSDRecord.php?LMID=LMFA02020206
81	LMFA02000269	122.028	115.878	107.975	99.3506	115.24	Fatty Acyls [FA]	Octadecanoids [FA02]	C18H28O5	LMFA02000269	122.028	324.194	1822	12-oxo-14,18-dihydroxy-9Z,13E,15Z-octadecatrienoic acid	-	http://www.lipidmaps.org/data/LMSDRecord.php?LMID=LMFA02000269
23	LMFA02000022	122.448	126.903	104.906	110.682	118.573	Fatty Acyls [FA]	Octadecanoids [FA02]	C18H32O5	LMFA02000022	122.448	328.225	1586	9S,12S,13S-trihydroxy-10E,15Z-octadecadienoic acid	-	http://www.lipidmaps.org/data/LMSDRecord.php?LMID=LMFA02000022
62	LMFA02000160	123.088	128.974	55.422	84.0945	116.233	Fatty Acyls [FA]	Octadecanoids [FA02]	C18H34O6	LMFA02000160	123.088	346.236	1717	9,10-dihydroxy-13-hydroperoxy-11-octadecenoic acid	-	http://www.lipidmaps.org/data/LMSDRecord.php?LMID=LMFA02000160
50	LMFA02000112	123.765	116.634	101.165	101.83	114.018	Fatty Acyls [FA]	Octadecanoids [FA02]	C18H30O4	LMFA02000112	123.765	310.214	1669	13S-hydroperoxy-6Z,9Z,11E-octadecatrienoic acid	13S-HpOTrE(gamma)	http://www.lipidmaps.org/data/LMSDRecord.php?LMID=LMFA02000112
74	LMFA02000222	125.067	122.397	85.2075	108.542	114.688	Fatty Acyls [FA]	Octadecanoids [FA02]	C18H34O5	LMFA02000222	125.067	330.241	1779	9,10,18-trihydroxy-12-octadecenoic acid	9,10,18-TriHOME(12)	http://www.lipidmaps.org/data/LMSDRecord.php?LMID=LMFA02000222
47	LMFA02000106	125.493	118.054	86.2479	110.266	110.712	Fatty Acyls [FA]	Octadecanoids [FA02]	C18H32O5	LMFA02000106	125.493	328.225	1663	11-hydroperoxy-12,13-epoxy-9-octadecenoic acid	-	http://www.lipidmaps.org/data/LMSDRecord.php?LMID=LMFA02000106
97	LMFA05000593	125.848	124.563	117.426	93.442	115.708	Fatty Acyls [FA]	Fatty alcohols [FA05]	C18H26O6	LMFA05000593	125.848	338.173	2196	(4Z,7R,8E,10E,12Z,14S)-7,14-dihydroxyoctadeca-4,8,10,12-tetraenedioic acid	18-hydroxy-18-oxo-dinorleukotriene B4	http://www.lipidmaps.org/data/LMSDRecord.php?LMID=LMFA05000593
108	LMFA08020201	125.948	133.744		101.379		Fatty Acyls [FA]	Fatty amides [FA08]	C16H30N4O7	LMFA08020201	125.948	390.211	3285	4-{[4-({4-[(4-aminobutyl)(hydroxy)amino]-4-oxobutanoyl}amino)butyl](hydroxy)amino}-4-oxobutanoic acid	pre-putrebactin	http://www.lipidmaps.org/data/LMSDRecord.php?LMID=LMFA08020201
105	LMFA07080001	128.369	126.526		89.9898	119.625	Fatty Acyls [FA]	Fatty esters [FA07]	C16H24N5O8P	LMFA07080001	128.369	445.136	3234	O-hexanoyl-adenosine monophosphate	-	http://www.lipidmaps.org/data/LMSDRecord.php?LMID=LMFA07080001
123	LMGP10050001	115.354	122.796	90.8913		118.508	Glycerophospholipids [GP]	Glycerophosphates [GP10]	C16H33O7P	LMGP10050001	115.354	368.196	3814	1-tridecanoyl-sn-glycero-3-phosphate	PA(13:0/0:0)	http://www.lipidmaps.org/data/LMSDRecord.php?LMID=LMGP10050001
122	LMGP02050005	115.958	118.787				Glycerophospholipids [GP]	Glycerophosphoethanolamines [GP02]	C17H36NO7P	LMGP02050005	115.958	397.223	3807	1-dodecanoyl-sn-glycero-3-phosphoethanolamine	PE(12:0/0:0)	http://www.lipidmaps.org/data/LMSDRecord.php?LMID=LMGP02050005
119	LMGP01050095	116.507	118.129	91.5209	60.2525	96.6976	Glycerophospholipids [GP]	Glycerophosphocholines [GP01]	C15H32NO7P	LMGP01050095	116.507	369.192	3803	2-heptanoyl-sn-glycero-3-phosphocholine	PC(0:0/7:0)	http://www.lipidmaps.org/data/LMSDRecord.php?LMID=LMGP01050095
120	LMGP01060027	118.83	118.551				Glycerophospholipids [GP]	Glycerophosphocholines [GP01]	C18H38NO6P	LMGP01060027	118.83	395.244	3805	1-(9E-decenyl)-sn-glycero-3-phosphocholine	PC(O-10:1(9E)/0:0)	http://www.lipidmaps.org/data/LMSDRecord.php?LMID=LMGP01060027
121	LMGP02010104	118.924					Glycerophospholipids [GP]	Glycerophosphoethanolamines [GP02]	C17H34NO8P	LMGP02010104	118.924	411.202	3806	1,2-dihexanoyl-sn-glycero-3-phosphoethanolamine	PE(6:0/6:0)	http://www.lipidmaps.org/data/LMSDRecord.php?LMID=LMGP02010104
115	LMGP01011215	119.009	124.055	103.484	111.716	122.536	Glycerophospholipids [GP]	Glycerophosphocholines [GP01]	C14H28NO8P	LMGP01011215	119.009	369.155	3781	1,2-dipropionyl-sn-glycero-3-phosphocholine	PC(3:0/3:0)	http://www.lipidmaps.org/data/LMSDRecord.php?LMID=LMGP01011215
116	LMGP01011222	120.552	126.096				Glycerophospholipids [GP]	Glycerophosphocholines [GP01]	C16H32NO8P	LMGP01011222	120.552	397.187	3782	1,2-dibutyryl-sn-glycero-3-phosphocholine	PC(4:0/4:0)	http://www.lipidmaps.org/data/LMSDRecord.php?LMID=LMGP01011222
124	LMGP10050015	123.925	117.691	99.4146	93.5713	104.685	Glycerophospholipids [GP]	Glycerophosphates [GP10]	C15H31O7P	LMGP10050015	123.925	354.181	3816	1-dodecanoyl-glycero-3-phosphate	PA(12:0/0:0)	http://www.lipidmaps.org/data/LMSDRecord.php?LMID=LMGP10050015
118	LMGP01050068	124.913	116.316			82.3913	Glycerophospholipids [GP]	Glycerophosphocholines [GP01]	C17H36NO7P	LMGP01050068	124.913	397.223	3796	1-nonanoyl-sn-glycero-3-phosphocholine	PC(9:0/0:0)	http://www.lipidmaps.org/data/LMSDRecord.php?LMID=LMGP01050068
117	LMGP01020129	131.297	105.814	124.353		115.934	Glycerophospholipids [GP]	Glycerophosphocholines [GP01]	C18H38NO7P	LMGP01020129	131.297	411.239	3786	1-octyl-2-acetyl-sn-glycero-3-phosphocholine	PC(O-8:0/2:0)	http://www.lipidmaps.org/data/LMSDRecord.php?LMID=LMGP01020129
125	LMGP10050038	131.758	129.58			106.254	Glycerophospholipids [GP]	Glycerophosphates [GP10]	C17H33O7P	LMGP10050038	131.758	380.196	3819	1-(9Z-tetradecenoyl)-glycero-3-phosphate	PA(14:1(9Z)/0:0)	http://www.lipidmaps.org/data/LMSDRecord.php?LMID=LMGP10050038
129	LMPK12110848	115.047	113.765	113.394	110.669	110.598	Polyketides [PK]	Flavonoids [PK12]	C15H10O10S	LMPK12110848	115.047	382	4446	-	Tricetin 3'-sulfate	http://www.lipidmaps.org/data/LMSDRecord.php?LMID=LMPK12110848
132	LMPK12111253	115.192	96.0882				Polyketides [PK]	Flavonoids [PK12]	C15H10O13S2	LMPK12111253	115.192	461.956	4520	-	6-Hydroxyluteolin 6,7-disulfate	http://www.lipidmaps.org/data/LMSDRecord.php?LMID=LMPK12111253
138	LMPK12112397	115.634	113.566	110.89	84.8995		Polyketides [PK]	Flavonoids [PK12]	C16H12O10S	LMPK12112397	115.634	396.015	4690	-	Isorhamnetin 7-O-sulfate	http://www.lipidmaps.org/data/LMSDRecord.php?LMID=LMPK12112397
134	LMPK12111258	115.851	113.608	104.87	68.4643	83.8344	Polyketides [PK]	Flavonoids [PK12]	C17H14O10S	LMPK12111258	115.851	410.031	4525	-	6-Hydroxyluteolin 6,3'-dimethyl ether 7-sulfate	http://www.lipidmaps.org/data/LMSDRecord.php?LMID=LMPK12111258
127	LMPK12110826	116.123	118.712	112.808	114.674	113.461	Polyketides [PK]	Flavonoids [PK12]	C16H12O9S	LMPK12110826	116.123	380.02	4442	-	Luteolin 4'-methyl ether 3'-sulfate	http://www.lipidmaps.org/data/LMSDRecord.php?LMID=LMPK12110826
139	LMPK12113029	116.892	117.288	100.897			Polyketides [PK]	Flavonoids [PK12]	C16H12O11S	LMPK12113029	116.892	412.01	4843	-	Patuletin 7-O-sulfate	http://www.lipidmaps.org/data/LMSDRecord.php?LMID=LMPK12113029
141	LMPK12120401	117.113	105.154	102.947	96.1997	92.7098	Polyketides [PK]	Flavonoids [PK12]	C18H16O6	LMPK12120401	117.113	328.095	5046	-	Milletenone	http://www.lipidmaps.org/data/LMSDRecord.php?LMID=LMPK12120401
131	LMPK12111173	117.846	112.344				Polyketides [PK]	Flavonoids [PK12]	C16H12O12S2	LMPK12111173	117.846	459.977	4499	-	Hispidulin 7,4'-disulfate	http://www.lipidmaps.org/data/LMSDRecord.php?LMID=LMPK12111173
140	LMPK12113030	118.332	116.873				Polyketides [PK]	Flavonoids [PK12]	C16H12O14S2	LMPK12113030	118.332	491.967	4844	-	Patuletin 3,3'-di-O-sulfate	http://www.lipidmaps.org/data/LMSDRecord.php?LMID=LMPK12113030
161	LMPK12120566	121.181	132.503	123.06			Polyketides [PK]	Flavonoids [PK12]	C21H24O10	LMPK12120566	121.181	436.137	6296	-	Coatline A	http://www.lipidmaps.org/data/LMSDRecord.php?LMID=LMPK12120566
163	LMPK12120569	122.86	131.687				Polyketides [PK]	Flavonoids [PK12]	C21H24O10	LMPK12120569	122.86	436.137	6298	4,2',4',alpha-Tetrahydroxydihydrochalcone alpha-O-glucoside	Licoagroside F	http://www.lipidmaps.org/data/LMSDRecord.php?LMID=LMPK12120569
137	LMPK12112314	123.669	125.022				Polyketides [PK]	Flavonoids [PK12]	C15H10O12S3	LMPK12112314	123.669	477.933	4688	-	Quercetin 7,4'-disulfate	http://www.lipidmaps.org/data/LMSDRecord.php?LMID=LMPK12112314
133	LMPK12111257	123.928	119.007				Polyketides [PK]	Flavonoids [PK12]	C16H12O13S2	LMPK12111257	123.928	475.972	4524	-	6-Hydroxyluteolin 3'-methyl ether 6,7-disulfate	http://www.lipidmaps.org/data/LMSDRecord.php?LMID=LMPK12111257
126	LMPK12110737	124.05	127.091		105.771	107.265	Polyketides [PK]	Flavonoids [PK12]	C15H10O12S2	LMPK12110737	124.05	445.961	4437	-	Luteolin 7,3'-disulfate	http://www.lipidmaps.org/data/LMSDRecord.php?LMID=LMPK12110737
136	LMPK12112310	125.693	99.0971				Polyketides [PK]	Flavonoids [PK12]	C15H10O16S3	LMPK12112310	125.693	541.913	4684	-	Quercetin 3,7,3'-tri-O-sulfate	http://www.lipidmaps.org/data/LMSDRecord.php?LMID=LMPK12112310
135	LMPK12111259	126.894	68.9251				Polyketides [PK]	Flavonoids [PK12]	C17H14O13S2	LMPK12111259	126.894	489.988	4526	-	6-Hydroxyluteolin 6,3'-dimethyl ether 7,4'-disulfate	http://www.lipidmaps.org/data/LMSDRecord.php?LMID=LMPK12111259
130	LMPK12110849	129.617	129.452		113.51	120.113	Polyketides [PK]	Flavonoids [PK12]	C15H10O13S2	LMPK12110849	129.617	461.956	4447	-	Tricetin 7,3'-disulfate	http://www.lipidmaps.org/data/LMSDRecord.php?LMID=LMPK12110849
162	LMPK12120567	129.653	135.981				Polyketides [PK]	Flavonoids [PK12]	C21H24O11	LMPK12120567	129.653	452.132	6297	-	Coatline B	http://www.lipidmaps.org/data/LMSDRecord.php?LMID=LMPK12120567
128	LMPK12110827	133.069	132.276		116.36	117.259	Polyketides [PK]	Flavonoids [PK12]	C16H12O12S2	LMPK12110827	133.069	459.977	4443	-	Luteolin 4'-methyl ether 7,3'-disulfate	http://www.lipidmaps.org/data/LMSDRecord.php?LMID=LMPK12110827
149	LMPR0103010023	115.186					Prenol Lipids [PR]	Isoprenoids [PR01]	C15H29O10P3	LMPR0103010023	115.186	462.097	5584	3,7,11-trimethyldodeca-2,6,10-trien-1-yl tetrahydrogen triphosphate	farnesyl triphosphate	http://www.lipidmaps.org/data/LMSDRecord.php?LMID=LMPR0103010023
146	LMPR0103010003	116.143	115.376	95.0837		100.064	Prenol Lipids [PR]	Isoprenoids [PR01]	C15H28O7P2	LMPR0103010003	116.143	382.131	5572	Nerolidyl pyrophosphate	Nerolidyl diphosphate	http://www.lipidmaps.org/data/LMSDRecord.php?LMID=LMPR0103010003
142	LMPR0102070007	116.602	112.366	104.457	98.7906	108.91	Prenol Lipids [PR]	Isoprenoids [PR01]	C15H22O10	LMPR0102070007	116.602	362.121	5441	-	Catalpol	http://www.lipidmaps.org/data/LMSDRecord.php?LMID=LMPR0102070007
143	LMPR0102070012	117.082	121.027	88.9535	100.311	111.54	Prenol Lipids [PR]	Isoprenoids [PR01]	C16H22O11	LMPR0102070012	117.082	390.116	5444	-	Monotropein	http://www.lipidmaps.org/data/LMSDRecord.php?LMID=LMPR0102070012
144	LMPR0102070020	117.109	103.348	65.2975	89.1248	109.705	Prenol Lipids [PR]	Isoprenoids [PR01]	C17H26O9	LMPR0102070020	117.109	374.158	5450	-	8-Epideoxyloganin	http://www.lipidmaps.org/data/LMSDRecord.php?LMID=LMPR0102070020
145	LMPR0103010002	117.355	124.904		88.044	107.65	Prenol Lipids [PR]	Isoprenoids [PR01]	C15H28O7P2	LMPR0103010002	117.355	382.131	5571	Farnesyl pyrophosphate	Farnesyl diphosphate	http://www.lipidmaps.org/data/LMSDRecord.php?LMID=LMPR0103010002
148	LMPR0103010010	118.68	126.898	103.85	88.2959	105.406	Prenol Lipids [PR]	Isoprenoids [PR01]	C15H28O7P2	LMPR0103010010	118.68	382.131	5579	(2Z,6E)-3,7,11-trimethyldodeca-2,6,10-trien-1-yl trihydrogen diphosphate	2-cis,6-trans-farnesyl diphosphate	http://www.lipidmaps.org/data/LMSDRecord.php?LMID=LMPR0103010010
147	LMPR0103010009	120.787	125.963	109.928	82.1504	84.8799	Prenol Lipids [PR]	Isoprenoids [PR01]	C15H28O7P2	LMPR0103010009	120.787	382.131	5578	(2Z,6Z)-3,7,11-trimethyldodeca-2,6,10-trien-1-yl trihydrogen diphosphate	2-cis,6-cis-farnesyl diphosphate	http://www.lipidmaps.org/data/LMSDRecord.php?LMID=LMPR0103010009
150	LMSL05000001	119.177	125.016				Saccharolipids [SL]	Other acyl sugars [SL05]	C18H32O8	LMSL05000001	119.177	376.21	5824	2,3-di-0-hexanoyl-alpha-glucopyranose	-	http://www.lipidmaps.org/data/LMSDRecord.php?LMID=LMSL05000001
158	LMSP01080010	115.049	111.389	98.4121	99.8444	111.264	Sphingolipids [SP]	Sphingoid bases [SP01]	C18H35NO2	LMSP01080010	115.049	297.267	5853	sphinga-4E,8E-dienine	(4E,8E,d18:2) sphingosine	http://www.lipidmaps.org/data/LMSDRecord.php?LMID=LMSP01080010
156	LMSP01080003	115.081	114.797	94.9128	84.5668	101.77	Sphingolipids [SP]	Sphingoid bases [SP01]	C18H37NO3	LMSP01080003	115.081	315.277	5846	6-hydroxysphing-4E-enine	6-hydroxysphingosine	http://www.lipidmaps.org/data/LMSDRecord.php?LMID=LMSP01080003
157	LMSP01080004	115.122	109.359	107.267	100.211	107.816	Sphingolipids [SP]	Sphingoid bases [SP01]	C18H37NO2	LMSP01080004	115.122	299.282	5847	2R-amino-3E-octadecene-1,5-diol	5-hydroxy,3E-sphingosine	http://www.lipidmaps.org/data/LMSDRecord.php?LMID=LMSP01080004
155	LMSP01080002	115.471	109.752	109.904	106.315	107.83	Sphingolipids [SP]	Sphingoid bases [SP01]	C18H35NO2	LMSP01080002	115.471	297.267	5845	sphinga-4E,14Z-dienine	4E,14Z-Sphingadiene	http://www.lipidmaps.org/data/LMSDRecord.php?LMID=LMSP01080002
153	LMSP01050005	117.528	120.535	90.3712	93.1819	112.988	Sphingolipids [SP]	Sphingoid bases [SP01]	C16H34NO5P	LMSP01050005	117.528	351.217	5841	Hexadecaphing-4-enine-1-phosphate	C16 Sphingosine-1-phosphate	http://www.lipidmaps.org/data/LMSDRecord.php?LMID=LMSP01050005
154	LMSP01050008	118.353	113.632			69.9402	Sphingolipids [SP]	Sphingoid bases [SP01]	C17H38NO5P	LMSP01050008	118.353	367.249	5844	heptadecasphinganine-1-phosphate	C17 Sphinganine-1-phosphate	http://www.lipidmaps.org/data/LMSDRecord.php?LMID=LMSP01050008
160	LMSP01080041	118.651	117.973	100.504	77.6991	115.012	Sphingolipids [SP]	Sphingoid bases [SP01]	C17H37NO4S	LMSP01080041	118.651	351.244	5861	(2R,3R)-2-amino-3-hydroxy-15-methylhexadecane-1-sulfonic acid	Capnine	http://www.lipidmaps.org/data/LMSDRecord.php?LMID=LMSP01080041
159	LMSP01080013	119.725	118.01	102.651	101.758	110.162	Sphingolipids [SP]	Sphingoid bases [SP01]	C18H33NO2	LMSP01080013	119.725	295.251	5855	sphinga-4E,8E,10E-trienine	(4E,8E,10E-d18:3)sphingosine	http://www.lipidmaps.org/data/LMSDRecord.php?LMID=LMSP01080013
151	LMSP01050001	122.779	101.105				Sphingolipids [SP]	Sphingoid bases [SP01]	C18H38NO5P	LMSP01050001	122.779	379.249	5838	Sphing-4-enine-1-phosphate	Sphingosine-1-phosphate	http://www.lipidmaps.org/data/LMSDRecord.php?LMID=LMSP01050001
152	LMSP01050002	124.3	120.296			99.2964	Sphingolipids [SP]	Sphingoid bases [SP01]	C18H40NO5P	LMSP01050002	124.3	381.264	5839	Sphinganine-1-phosphate	Sphinganine-phosphate	http://www.lipidmaps.org/data/LMSDRecord.php?LMID=LMSP01050002
164	LMST02020118	117.473	117.028	99.6703	102.208	106.737	Sterol Lipids [ST]	Steroids [ST02]	C19H24O6	LMST02020118	117.473	348.157	6312	3-hydroxy-5,9,17-trioxo-4,5:9,10-disecoandrosta-1(10)E,2Z-dien-4-oic acid	-	http://www.lipidmaps.org/data/LMSDRecord.php?LMID=LMST02020118
165	oleoylethanolamide(pubchem)	119.228	114.872	114.82		95.3736	oleoylethanolamide(pubchem)				119.228		6313
